# Supplementary material for: Development of Gateway Binary Vector Series with Four Different Selection Markers for the Liverwort Marchantia polymorpha
Source: PLoS One. 2015 Sep 25;10(9):e0138876. doi: 10.1371/journal.pone.0138876 (PMC4583185; doi:10.1371/journal.pone.0138876)
Supplement: S1 Table — (XLSX) [file pone.0138876.s003.xlsx]

## Sheet: TableS1
S1 Table. Primers used in this study.
Name	Sequence (5'→3')	Usage
ALS-P1	CACCATGGCGTCAATTAGTGGATG	Cloning of ALS gene in pENTR/D-TOPO
ALS-P2	TTAGTATATAGTCCTTCCATC	Cloning of ALS gene in pENTR/D-TOPO
ALS-W582L-F	GGAATGGTCGTACAATTGGAGGATAGATTC	Generation of CS-resistant mALS gene
ALS-W582L-R	GAATCTATCCTCCAATTGTACGACCATTCC	Generation of CS-resistant mALS gene
ALS-P207S-R208S-F	CAGGTCAAGTATCCAGTAGGATGATTGGTAC	Generation of CS-resistant mALS gene
ALS-P207S-R208S-R	GTACCAATCATCCTACTGGATACTTGACCTG	Generation of CS-resistant mALS gene
Marker_LinF	ATTTATTTCTGAATTCGGTTTGCGTATTGGCTAGA	In-Fusion cloning of marker cassetes into binary vectors
Marker_RinF	GCCTATTTCTGAATTCAACACATTGCGGACGTTTTT	In-Fusion cloning of marker cassetes into binary vectors
GFP-LTI6b_GW_L1	CACCATGGTGAGCAAGGGCGAG	Generation of GFP-LTI6b sequence
GFP-LTI6b_GW_R1	TCACTTGGTGATGATATAAAGAGC	Generation of GFP-LTI7b sequence
pENTRD_NotI_TagRFP_F	GCTCCGCGGCCGCCCCCTTCACCATGAGCGAGCTGATTAAGGAG	Generation of TagRFP-LTI8b sequence
TagRFP_NotI_R	CGGCAGCGGCCGCAGCTCCGGACTTGTGCCCCAGTTTGCTAG	Generation of TagRFP-LTI9b sequence
SP_Lc	CACCAGCTTGGATCCATG	Cloning of SP-GFP-HDEL CDS in pENTR/D-TOPO
HDEL_R	CTCAAAGCTCATCGTGGTG	Cloning of SP-GFP-HDEL CDS in pENTR/D-TOPO
MpEF_L_HindIII	AGCTAAGCTTGGCCCGGGCAAATGAGTCACACACATTGTT	Construction of pKIGW3 and pKIGW4
MpEF_R_SpeI	AGCTACTAGTCAACCTTTCTGCAGGCACATC	Construction of pKIGW3 and pKIGW4
Citrine_L	ATGGTGAGCAAGGGCGAG	Construction of pKIGW5 and pKIGW6
Citrine_Rs	TTACTTGTACAGCTCGTCCAT	Construction of pKIGW6
Citrine_Rns	CTTGTACAGCTCGTCCATGCC	Construction of pKIGW5
pUGW2-GGS2-FP_IF_F	GTGGTTGATAACAGCGCTGGAGGCTCCGGTGGGAGCATGGTGAGCAAGGGCGAGGA	Construction of pKRN38 and generation of 3xCitrine and tdTomato sequence
pUGW2-FP_IF_R	ATTCGAGCTCTAAGCTTACTTGTACAGCTCGTCCATG	Construction of pKRN38 and generation of 4xCitrine and tdTomato sequence
3×FLAG_F	GACTACAAAGACCATGACGG	Generation of 3×FLAG sequence
3FLAG_SacI_R	TTTGAGCTCTACTTGTCATCGTCATCCTTGTAGTCG	Generation of 3×FLAG sequence
GR_L	ATGGCTAGTGAAGCTCGAAA	Generation of GR sequence
GR_SacI_R2	TTTGAGCTCTATTTTTGATGAAACAGC	Generation of GR and SRDX-GR sequences
GR_mHind_F	AAACTTCTGGACTCCATGC	Elimination of HindIII site in the GR sequence
GR_mHind_R	GCATGGAGTCCAGAAGTTT	Elimination of HindIII site in the GR sequence
GR_mHind_F2	CAAGAAGCTGCTGTTTCATC	Elimination of HindIII site in the GR sequence
GR_mHind_R3	GATGAAACAGCAGCTTCTTG	Elimination of HindIII site in the GR sequence
YFP-ATG-F-070724	ATGGTGAGCAAGGGCGAGGAG	Generation of Citrine-NLS and tdTomato-NLS
tdTomato_NLS_R	TTTGAGCTCTATCCTCCAACCTTTCTCTTCTTCTTAGGCTGCAACTTGTACAGCTCGTCCATGC	Generation of Citrine-NLS and tdTomato-NLS
SRDX_GR_F	TTGGATTTGGATTTGGAGTTGCGCTTGGGATTCGCCTCCGCCGGAATGGCTAGTGAAGCTC	Generation of SRDX-GR sequence
SRDX_IF_F	GTGGTTGATAACAGCTTGGATTTGGATTTGGAG	Generation of SRDX sequence
SRDX_IF_R	ATTCGAGCTCTAAGCCTAGGCGAATCCCAAGCGCAAC	Generation of SRDX sequence
pUGW2-FP_tandem_IF_R	ACCGCTGCCTCCAGCCTTGTACAGCTCGTCCATGC	Generation of 3xCitrine sequence
pUGW2-GGS2-TagRFP_IF_F	GTGGTTGATAACAGCGCTGGAGGCTCCGGTGGGAGCATGAGCGAGCTGATTAAGGAG	Generation of TagRFP sequence
pUGW2-TagRFP_IF_R	ATTCGAGCTCTAAGCTCACTTGTGCCCCAGTTTGC	Generation of TagRFP sequence
pUGW2-ELuc_IF_F	GTGGTTGATAACAGCATGGAGAGAGAGAAGAACGT	Generation of Eluc(PEST) sequence
pUGW2-ELuc_IF_R	ATTCGAGCTCTAAGCCTACACATTGATCCTAGCAG	Generation of Eluc(PEST) sequence
TagRFP_ATG_pMpx02_IF_F	GGCCAGTGCCAAGCTTACAATGAGCGAGCTGATTAAGGAG	Cloning of TagRFP CDS in pMpGWBx00
TagRFP_noSTP_pMpx02_IF_R	TGTTGATAACTCTAGCTTGTGCCCCAGTTTGCTAG	Cloning of TagRFP CDS in pMpGWBx00
35S.pBI121_IF_pMp_Hind_F	GGCCAGTGCCAAGCTTAGATTAGCCTTTTCAATTTCAGAAAG	Construction of pMpGWBx35
35S.pBI121_IF_pMpRFP_Hind_R	CGCTCATTGTAAGCTCGTGTTCTCTCCAAATGAAATGAAC	Construction of pMpGWBx35
EFpro_IF_pMp_Hind_F	GGCCAGTGCCAAGCTTCAAATGAGTCACACACATTGTTGAG	Construction of pMpGWBx36
EFpro_IF_pMpRFP_Hind_R	CGCTCATTGTAAGCTCAACCTTTCTGCAGGCACATCAATAC	Construction of pMpGWBx36
MpEF-P_L1	CACCAAATGAGTCACACACATTGTT	Construction of pENTR-proMpEF1a
MpEF-P_R1	CAACCTTTCTGCAGGCACATC	Construction of pENTR-proMpEF1a
*Underlined bases indicate the homologous sequences for cloning into EcoRI sites of pGWB400 using In-Fusion cloning kit.
**Double-underlined bases indicate restriction enzyme recognition sites for cloning into HindIII/XbaI sites in pUGW2 replacing the CaMV 35S promoter.
